# Supplementary material for: Malignant solid tumor-related spontaneous intracerebral hemorrhage: a propensity score matching study
Source: PeerJ. 2024 Dec 23;12:e18737. doi: 10.7717/peerj.18737 (PMC11670766; doi:10.7717/peerj.18737)
Supplement: Supplemental Information 2 [file peerj-12-18737-s002.zip]

Archive with 6 entries (5 files):
- Supplementary data/Figures.pptx
- Supplementary data/Table 1 data.xlsx
- Supplementary data/Table 2 data.xlsx
- Supplementary data/Table 3 data.xlsx
- Supplementary data/Table 4 data.xlsx
- Supplementary data/
