# Supplementary material for: Malignant solid tumor-related spontaneous intracerebral hemorrhage: a propensity score matching study
Source: PeerJ. 2024 Dec 23;12:e18737. doi: 10.7717/peerj.18737 (PMC11670766; doi:10.7717/peerj.18737)
Supplement: Supplemental Information 2 [file peerj-12-18737-s002.zip › Supplementary data/Table 1 data.xlsx]

## Sheet: Sheet1
number	age	gender	Risk factors	Hypertension	Diabetes	CHD	DVT	Anticoagulants	Anti platelets	Oncological data(origin)	Liver	Bile duct	Gastric	Intestinal	Breast	Lung	Paranephros	Prostate	Metastasis	Liver	Lung	Gastric	bone	others	pathological types	SCLC	SCC	HCC	Adenocarcinoma	Treatment of malignancy	Surgery	chemotherapy	Interventional	untreated	Clinical(Symptom)	Coma	Paralysis	Aphasia	Sensory	Headache	Nausea	Hematoma volume≥32ml	Hematoma location	Frontal lobe	Temporal lobe	Parietal lobe	Occipital lobe	Basal ganglia	cerebellum
1	48	1		0	0	0	0	0	0		1	0	0	0	0	0	0	0		0	1	0	0	0		0	0	1	0		0	0	1	0		1	0	0	0	0	1	1		1	0	0	0	0	0
2	57	1		0	0	0	0	0	0		0	0	1	0	0	0	0	0		0	0	0	0	0		0	0	0	1		1	0	0	1		1	0	0	0	0	0	1		1	0	0	0	0	0
3	55	1		0	0	0	0	0	0		0	0	0	1	0	0	0	0		1	0	0	0	0		0	0	0	1		1	0	0	0		1	0	1	0	0	0	0		0	1	0	0	0	0
4	41	1		0	0	0	0	0	0		1	0	0	0	0	0	0	0		0	0	0	0	0		0	0	1	0		1	0	1	0		1	1	0	0	1	1	1		0	0	1	1	0	0
5	41	1		1	0	0	0	0	0		1	0	0	0	0	0	0	0		0	0	0	0	0		0	0	1	0		0	0	0	1		1	0	0	0	0	0	1		1	1	1	0	1	0
6	66	1		1	0	0	0	0	0		0	0	0	0	0	1	0	0		0	0	0	0	0		1	0	0	0		1	1	0	0		0	1	1	0	0	0	0		0	0	1	0	0	0
7	65	0		0	0	0	0	0	1		1	0	0	0	0	0	0	0		0	0	0	0	0		0	0	0	1		0	0	0	1		0	1	1	0	0	0	1		1	0	1	0	0	0
8	75	1		0	0	0	0	0	0		0	0	0	1	0	0	0	0		0	0	0	0	0		0	0	0	1		1	0	0	0		1	1	0	0	0	1	1		0	1	1	1	0	0
9	44	1		1	0	0	0	0	0		0	0	0	1	0	0	0	0		0	0	0	0	0		0	0	0	1		1	0	0	0		1	0	0	0	0	0	0		1	1	1	0	0	0
10	86	1		1	0	0	0	0	0		0	0	0	0	0	1	0	0		0	0	0	0	0		0	0	0	1		0	0	0	1		1	1	0	0	0	1	1		1	0	1	1	0	0
11	56	1		0	0	0	1	1	0		0	0	0	0	0	1	0	0		0	0	0	0	0		0	0	0	1		0	0	0	1		0	0	0	0	0	0	0		0	0	0	1	0	0
12	71	0		1	0	0	0	0	0		0	0	0	0	1	0	0	0		0	0	0	0	0		0	1	0	0		0	0	0	1		1	1	1	0	0	0	0		0	0	0	0	0	0
13	68	1		0	1	0	0	0	0		0	1	0	0	0	0	0	0		0	0	0	0	0		0	0	0	1		0	1	0	0		0	1	0	0	0	0	0		0	0	0	0	0	1
14	69	1		0	0	0	0	0	0		0	0	0	0	0	1	0	0		0	0	0	0	1		0	1	0	0		0	0	0	1		0	0	0	0	0	0	0		1	0	1	0	0	0
15	77	1		1	0	0	0	0	0		0	0	0	0	0	1	0	0		0	0	0	0	1		1	0	0	0		0	0	0	1		0	0	0	0	1	0	0		0	0	1	0	0	1
16	45	1		0	0	0	0	0	0		1	0	0	0	0	0	0	0		0	0	0	0	0		0	0	1	0		1	0	1	0		0	1	0	1	0	0	0		0	0	1	1	0	0
17	58	0		1	0	0	0	0	0		0	0	0	0	0	1	0	0		0	0	0	0	0		0	0	0	1		1	0	0	0		0	0	0	0	1	1	0		0	0	0	0	1	0
18	49	1		1	0	0	0	0	0		0	0	0	0	0	0	1	0		0	0	0	0	0		0	0	0	1		0	0	0	1		0	0	0	0	1	1	0		0	0	0	0	0	1
19	84	0		0	1	1	1	1	1		0	0	0	1	0	0	0	0		1	0	0	0	0		0	0	0	1		1	1	0	0		0	0	0	0	1	1	0		0	0	0	0	0	1
20	78	1		0	0	0	0	0	0		0	0	0	0	0	0	0	1		1	1	0	0	1		0	0	0	1		0	0	0	1		0	0	0	0	0	0	0		0	0	0	0	1	0
21	46	0		0	0	0	0	0	0		0	0	0	1	0	0	0	0		1	0	0	0	0		0	0	0	1		0	1	0	0		0	0	0	0	0	0	0		0	0	1	0	0	0
22	50	1		0	0	0	0	0	0		0	0	0	0	0	1	0	0		0	0	0	0	0		0	0	0	1		1	0	0	0		1	0	0	0	0	0	1		0	1	1	0	0	0
23	67	1		0	0	0	0	0	0		0	0	0	1	0	0	0	0		0	0	0	0	1		0	0	0	1		1	0	0	0		0	1	0	0	1	0	1		0	0	1	0	0	0
24	79	1		1	0	0	0	0	0		1	0	0	0	0	0	0	0		0	0	0	0	0		0	0	1	0		0	1	0	0		0	0	0	0	0	0	0		0	0	0	0	0	0
25	69	1		0	0	0	0	0	0		0	0	0	0	0	1	0	0		0	0	0	0	0		0	1	0	0		0	1	0	0		0	0	0	0	0	0	0		0	0	0	0	1	0
26	64	0		1	0	0	0	0	0		0	0	1	0	0	0	0	0		0	0	0	0	0		0	0	0	1		0	0	0	1		0	0	0	0	0	1	0		0	0	0	0	1	0
[truncated: 7 more columns]
