# Supplementary material for: Malignant solid tumor-related spontaneous intracerebral hemorrhage: a propensity score matching study
Source: PeerJ. 2024 Dec 23;12:e18737. doi: 10.7717/peerj.18737 (PMC11670766; doi:10.7717/peerj.18737)
Supplement: Supplemental Information 2 [file peerj-12-18737-s002.zip › Supplementary data/Table 2 data.xlsx]

## Sheet: Sheet1
number	Age (year)	Hypertension	Diabetes	Current smoker	Drinking	Blood tests	WBC (109/L)	RBC (1012/L)	HGB (g/L)	PLT (109/L)	NCs (109 /L)	LYCs(109 /L)	NLR	PT(S)	INR	ATPP(S)	TT(S)	PA(%)	TP(g/L)	ALB(g/L)	GGT(U/L)	AST(U/L)	ALT(U/L)	ALT/AST	Preablumin(mg/L)	Urea(μmol/L)	Cr(μmol/L)	UA(μmol/L)	CCR(ml/min)	Cys-C(mg/L)
1	54	0	0	1	0		5.74	4.96	145.3	145.3	4.07	1.14	3.57	9.9	0.84	26.9	11	123	62.6	43.4	49	24	22	1.1	373.3	6.8	84	353	82	0.93
2	66	0	0	0	0		4.7	3.84	126	126	1.47	2.22	0.66	13.2	1.11	34.1	14.2	72	71	36.5	51	47	52	0.9	138.6	6.39	79	280	87	0.88
3	43	0	0	0	0		4	4.17	112	112	2.7	0.8	3.38	12.5	1.06	31.7	11.9	92	71.9	43.1	29	36	18	2	134.4	5.84	68	291	111	0.7
4	42	0	0	1	1		17.53	3.8	126.2	126.2	14.36	1.74	8.25	11.8	1	28.8	9.5	100	65.5	44.9	50	90	28	3.2	246.9	8.48	96	376	111	0.69
5	29	0	0	1	1		6.5	4.18	136.1	136.1	3.1	2.24	1.38	12.9	1.09	32.6	12.2	97	66.7	38	235	35	58	0.6	134.2	3.04	75	341	108	0.71
6	54	0	0	1	1		5.92	4.06	137.9	137.9	1.39	3.08	0.45	13.9	1.17	36.9	11.9	66	62.1	34.7	76	45	35	1.3	101	3.08	82	271	74	1.03
7	56	0	0	0	0		4.58	4.69	133.6	133.6	2.67	1.22	2.19	11.7	0.99	29.5	11.9	90	60.9	36.3	31	64	84	0.8	184.7	4.77	75	244	84	0.91
8	63	0	0	1	1		6.25	3.69	130.2	130.2	3.61	1.5	2.41	13.7	1.15	34.2	11.7	68	61.1	38	37	71	119	0.6	144.4	4.47	76	244	94	0.82
9	44	0	0	1	1		7.8	5.12	152.7	152.7	4.12	2.93	1.41	11.6	0.98	28.4	12.6	94	72.1	44.8	41	22	18	1.2	386.8	4.21	92	402	100	0.77
10	60	0	0	0	0		5.09	4.41	125.1	125.1	3.57	1.16	3.08	12.1	1.03	26.6	12.7	96	71.3	43.5	54	65	65	1	173.4	4.6	51	266	140	0.56
11	63	0	0	1	1		4.03	3.9	129.5	129.5	1.9	1.38	1.38	12.1	1.02	34.8	12.1	85	61.9	36.7	40	80	85	0.9	126	2.64	64	176	97	0.79
12	43	0	0	0	0		7.07	6.22	139.9	139.9	4.04	2.43	1.66	12.1	1.02	34.1	12.7	85	63.3	41.1	49	23	15	1.5	275.4	4.98	76	184	128	0.61
13	48	0	0	0	0		6.58	4.47	128.2	128.2	4.2	1.86	2.26	13.3	1.12	31.5	13.7	72	73.9	45.9	36	40	32	1.3	179	2.87	57	159	136	0.57
14	53	0	0	0	0		5.22	4.15	124	124	3.02	1.35	2.24	12.8	1.08	33.5	13.3	76	60	37.5	22	20	27	0.7	62.6	1.85	74	299	107	0.72
15	15	1	0	0	0		5.22	4.94	86.8	86.8	3	1.38	2.17	11.7	0.99	30.8	11.5	90	70.5	38.8	22	22	24	0.9	170	2.55	59	224	105	0.73
16	74	0	0	1	0		12.24	4.27	128.1	128.1	9.3	1.97	4.72	12.2	1.03	28.8	12.6	107	58.9	33.8	31	25	24	1	196.4	4.98	84	312	99	0.78
17	34	0	0	1	1		8.88	4.92	142.7	142.7	6.44	1	6.44	13.4	1.13	30.8	11.1	71	63.9	38.7	227	38	59	0.6	273.2	4.43	72	156	139	0.56
18	45	0	0	0	0		7.07	4.73	147.3	147.3	3.73	2.18	1.71	11.8	1	36.2	11.5	89	66	38.1	42	27	35	0.8	183.5	4.07	79	324	112	0.69
19	55	0	0	0	0		9.36	4.43	135.3	135.3	5.88	2.2	2.67	11.8	1	33.6	11.3	89	67.8	45.5	125	46	21	2.2	174	5.15	80	397	90	0.85
20	60	0	0	1	1		5.76	4.22	139.1	139.1	3.25	1.91	1.7	11.6	0.98	29.3	9.4	102	68.4	42.7	93	21	26	0.8	230.6	5.35	103	268	63	1.2
21	41	0	0	0	1		5.85	4.67	140.9	140.9	3.46	1.52	2.28	12.1	1.02	29.2	12.1	90	69	40.1	44	76	122	0.6	202.5	3.97	92	355	81	0.94
22	58	0	0	1	1		5.56	4.95	148.4	148.4	3.01	1.49	2.02	12.4	1.05	36.4	12.5	81	72.5	40.4	47	29	27	1.1	205.4	3.95	64	236	106	0.73
23	66	1	0	0	0		4.19	4.46	141.1	141.1	2.44	1.31	1.86	11.5	0.98	29.7	12	93	61.8	39.8	20	20	21	1	249.6	3.89	87	353	75	1.01
24	65	0	0	1	1		8.59	4	123.2	123.2	3.9	2.56	1.52	11.1	0.94	31.5	11.2	105	59.9	38.3	141	20	9	2.2	221.6	6.33	72	381	102	0.76
25	57	0	0	0	0		4.7	3.88	117.7	117.7	2.58	1.71	1.51	10	0.85	32.4	12.9	125	68	43.3	63	28	25	1.1	272	6.35	46	282	140	0.56
26	42	0	0	0	0		8.4	4.75	134.6	134.6	4.7	2.44	1.93	12.1	1.02	34.4	13.1	85	70.3	41.3	36	16	17	0.9	171.6	6.16	83	437	93	0.83
27	70	0	0	1	1		4.68	4.67	111.5	111.5	2.25	1.45	1.55	10.9	0.93	30.8	13.2	104	68	39.3	302	32	35	0.9	143.6	3.6	63	181	78	0.98
28	36	0	0	1	1		4.9	5.15	147.4	147.4	2.36	1.8	1.31	11.1	0.94	30.5	11.5	100	66	42.3	34	21	20	1.1	263.9	3.84	86	155	196	0.4
29	62	0	0	0	0		7.6	4.46	126	126	5.3	1.6	3.31	10.7	0.91	35.5	15.4	113	75.5	46.7	20	22	22	1	271.1	2.33	54	239	104	0.74
30	54	1	0	0	0		5.5	4.16	130.2	130.2	3.12	1.76	1.77	10.8	0.92	31.1	12.4	106	68.3	41.5	25	21	25	0.8	297.2	3.87	76	288	119	0.65
31	45	0	0	0	0		6.28	4.27	129.2	129.2	3.54	2.32	1.53	9.8	0.84	27.9	10	131	81.4	50.3	31	24	13	1.8	283.6	5.93	63	408	125	0.62
32	54	0	0	0	1		19.19	4.03	120.3	120.3	16.01	1.88	8.52	13.2	1.11	32.1	13	72	76.7	41.3	36	15	12	1.3	110.7	3.56	73	201	103	0.75
33	52	0	0	0	0		9.63	5.33	131.1	131.1	7.28	1.24	5.87	11.5	0.98	30.5	11.1	93	76.7	47	111	17	11	1.5	236.2	3.82	70	259	149	0.53
34	50	0	0	0	0		7.74	4.74	150.6	150.6	4.25	2.27	1.87	11	0.94	34.3	13.3	102	64.2	41.3	11	21	20	1.1	199.3	6.36	66	317	108	0.72
35	66	0	0	1	0		8.42	4.44	135.7	135.7	3.94	2.74	1.44	10.7	0.91	30.8	13.3	108	73	43.3	35	21	15	1.4	263.2	5.01	112	561	64	1.17
36	54	0	0	0	0		4.5	3.97	119.7	119.7	2.65	1.35	1.96	10.6	0.9	27	11.5	110	60.1	38.2	16	19	13	1.5	236.2	2.27	71	437	128	0.61
37	44	0	0	0	0		13.48	5.04	145	145	4.92	2.97	1.66	11	0.94	38	12.9	102	59.5	39.7	35	27	55	0.5	219.2	4.85	68	339	126	0.62
38	63	0	0	1	0		10.26	4.05	128.2	128.2	7.07	1.98	3.57	12.3	1.04	31.6	12.9	82	61.2	37.8	24	18	12	1.5	232.3	6.69	92	354	100	0.77
39	72	1	0	0	0		4.87	4.17	115	115	2.14	2.02	1.06	11.2	0.95	31.8	11.4	98	68.6	43.4	15	17	17	1	228.7	6.61	64	278	104	0.75
40	61	0	0	1	0		10.8	3.98	115.2	115.2	7.08	2.25	3.15	11.5	0.98	32.5	11.5	93	68	42.9	24	23	14	1.6	150.4	3.44	70	247	119	0.65
41	64	1	0	0	0		10.35	5.19	155.8	155.8	7.18	2.47	2.91	10.7	0.91	31.2	9.6	106	80.3	53.7	59	19	30	0.6	345.1	3.73	66	274	111	0.69
42	59	1	0	0	0		5.07	4.47	120.8	120.8	2.87	1.55	1.85	11.2	0.95	33.5	12.8	98	66.5	40.7	16	20	15	1.3	236.4	3.57	58	235	116	0.67
43	57	0	0	1	1		6.28	4.62	134.8	134.8	3.41	1.86	1.83	10	0.85	33.3	11.3	125	67.6	41.4	42	29	52	0.6	306.3	4.52	58	334	149	0.52
44	51	1	0	0	0		11	5.44	148.5	148.5	6.24	3.98	1.57	10.4	0.89	26.3	14.2	114	81	48.8	288	25	46	0.5	348.4	5.28	68	263	95	0.81
45	58	0	0	0	0		4.96	5.69	117.6	117.6	2.24	1.87	1.2	11.3	0.96	34.3	12.8	97	67	42.1	24	18	26	0.7	238.2	5.8	5.8	310	106	0.73
46	51	1	0	0	0		11	5.44	148.5	148.5	6.24	3.98	1.57	10.4	0.89	26.3	14.2	114	81	48.8	288	25	46	0.5	348.4	5.28	68	263	95	0.81
47	46	0	0	0	0		7.21	6.91	137.5	137.5	3.42	2.74	1.25	10.9	0.93	30.6	10.8	104	71.2	45.8	45	31	24	1.3	268.5	5.08	78	425	109	0.71
48	64	0	0	0	0		6.78	4.41	139.1	139.1	4.37	1.45	3.01	10.5	0.9	34.2	11	112	69.8	37.2	35	27	21	1.3	118.6	6.33	67	289	96	0.8
49	57	0	0	1	0		6.28	4.62	134.8	134.8	3.41	1.86	1.83	10	0.85	33.3	11.3	125	67.6	41.4	42	29	52	0.6	306.3	4.52	58	334	149	0.52
50	50	0	0	0	0		7.1	4.22	137.7	137.7	3.92	2.19	1.79	10.5	0.9	32.2	12.9	111	80	48.6	38	31	55	0.6	334.5	6	79	360	108	0.72
51	52	0	0	0	0		4.47	3.81	123.9	123.9	1.72	2.31	0.74	11.3	0.96	32.2	12.1	97	62.9	40.9	31	33	30	1.1	176.1	5.36	57	289	124	0.63
52	37	0	0	0	0		5.98	3.88	114.7	114.7	3.68	1.73	2.13	11.4	0.97	30.8	11.2	95	65.9	38.7	13	16	14	1.1	195.8	4.43	77	216	125	0.62
53	54	0	0	1	1		7.7	4.01	137.2	137.2	3.45	3.16	1.09	9.8	0.84	30	12.1	131	67.1	44.7	107	44	73	0.6	293.2	4.5	82	468	109	0.71
54	61	0	0	0	0		5.16	4.56	126.8	126.8	2.01	2.47	0.81	9.5	0.81	31.7	11.9	141	68.3	41.2	18	20	14	1.4	228.8	6.85	57	288	115	0.67
55	72	1	0	0	0		4.87	4.17	115	115	2.14	2.02	1.06	11.2	0.95	31.8	11.4	98	68.6	43.4	15	17	17	1	228.7	6.61	64	278	104	0.75
56	59	0	0	1	1		6.18	4.45	135	135	3.38	1.63	2.07	11.4	0.97	34.6	11.6	94	56.2	40.4	44	21	25	0.8	274.9	4.32	69	400	131	0.59
57	49	0	0	1	0		5.51	4.7	141	141	2.63	1.92	1.37	11	0.93	32.4	8.7	112	71.6	42.7	60.8	30	29	1	228.4	5.95	73	291	79	0.97
58	65	0	0	0	0		5.98	3.24	96	96	3.9	1.16	3.36	11.6	0.98	26.2	12.5	102	70.6	31.8	104.8	25	29	0.9	94.9	3.28	75	255	68	1.11
59	44	0	0	0	1		9.14	3.29	111	111	6.63	1.39	4.77	15.4	1.31	35.7	15	65	61.9	30.7	240.6	82	58	1.4	174.5	3.06	73	174	77	0.99
60	63	0	0	1	1		10.76	3.06	98	98	6.36	1.71	3.72	22.8	1.93	43.2	13.1	38	59.5	29.7	765	133	143	0.9	80.7	4.68	60	148	91	0.84
61	60	0	1	0	0		8.81	4.37	128	128	7.53	1	7.53	13.5	1.14	42	18.5	79	60.6	28.5	158.1	82	35	2.3	79.6	5.62	54	214	75	1.01
62	62	0	0	1	1		14.98	5.31	169.4	169.4	12.04	1.68	7.17	11.5	0.97	33.5	10.9	102	76.9	46	24	29	13	2.2	283.5	5.97	87	267	90	0.85
63	79	1	0	0	0		9.72	3.54	106.3	106.3	6.73	2.13	3.16	12.9	1.09	31.8	13.5	84	75.2	41.1	26	20	8	2.5	38.6	3.65	69	215	62	1.21
64	60	1	1	1	1		5.69	4.19	146	146	3.41	1.45	2.35	10.5	0.89	27.1	12.4	124	62	34.3	56.5	26	17	1.5	236.4	3.5	67	370	83	0.92
65	41	0	0	1	1		8.61	4.65	137	137	5.65	2.17	2.6	11.4	0.97	38.3	11.2	106	62.9	38.6	14.7	13	13	1	231.6	5.74	91	264	83	0.92
66	64	0	0	1	1		5.27	3.65	120	120	1.25	2.38	0.53	10	0.85	32.5	12.5	137	70.1	35.8	52.4	83	75	1.1	153.4	5.48	94	281	100	0.77
67	52	0	0	0	0		4.63	4.64	128.5	128.5	2.52	1.66	1.52	10.7	0.91	36.5	12.7	120	66.7	36.5	14.3	20	15	1.3	215.9	3.79	77	289	87	0.88
68	48	0	0	0	0		6.9	4.64	133	133	3.54	2.46	1.44	10.9	0.92	34.6	11.8	109	67.8	42.4	40.9	30	21	1.4	298.2	3.24	72	345	106	0.73
69	65	1	0	0	0		5.35	3.11	3.11	3.11	2.85	1.69	1.69	10.3	0.87	27.2	10.6	121	61.6	34.4	24	22	7	3.1	196.9	4.24	84	414	71	1.07
70	68	0	0	0	0		5	4.05	126.5	126.5	3.14	1.46	2.15	11.2	0.95	32.8	11.9	104	59	36.9	14.5	18	11	1.6	214.3	4.83	75	312	87	0.88
71	62	0	0	0	1		11.6	3.97	115.1	115.1	7.68	2.66	2.89	10.5	0.89	32.9	10.3	117	61.9	34.5	11.1	22	11	2	212.8	6.71	70	408	103	0.75
72	73	1	0	1	0		5.43	4.66	139.4	139.4	2.83	1.58	1.79	10.3	0.87	33.9	11.6	121	63.8	36.3	12.3	20	7	2.9	210.2	5.15	80	343	76	1
73	43	0	0	0	0		8.15	3.93	113	113	4.93	2.49	1.98	9.8	0.83	26.9	10.6	134	62.8	36.4	8.1	14	8	1.8	194.3	6.52	62	220	97	0.79
74	50	0	0	0	0		5.6	3.9	131	131	3.57	1.68	2.13	8.8	0.75	28	11.6	169	68.9	38.5	13.9	24	12	2	324.3	5.54	79	230	79	0.97
75	77	0	0	0	0		11.42	3.03	93	93	10.21	0.67	15.24	11.9	1.01	25.5	10	97	47	33.7	11	16	14	1.1	176.8	6.3	73	202	69	1.1
76	64	0	0	1	1		5.3	4.46	138	138	2.97	1.79	1.66	10.4	0.88	30.7	13.3	119	65.6	34.8	36.6	35	14	2.5	245	3.15	74	368	104	0.74
77	63	0	0	0	0		4.43	3.62	123.2	123.2	2.33	1.62	1.44	10.1	0.86	29.9	13.2	126	53.4	31.7	5.5	25	12	2.1	154.3	1.69	48	63	153	0.51
78	65	0	0	0	0		6.2	3.69	108.4	108.4	3.93	1.58	2.49	10.2	0.87	27.8	15.2	123	65.4	39.7	11	12	6	2	176.5	4.37	70	292	125	0.62
79	53	0	0	0	0		5.54	3.93	71	71	2.49	2.02	1.23	10	0.85	25.7	11.3	117	64.5	36.9	12.9	17	7	2.4	185.2	4.09	95	418	76	1
80	43	0	0	0	0		6.45	4.74	144	144	3.12	2.06	1.51	9.5	0.81	28.9	11	143	69.2	43.1	76.1	26	23	1.1	371.5	5.23	64	348	119	0.65
81	80	1	0	0	0		8.12	3.74	83	83	5.42	1.88	2.88	10.6	0.9	35	17.3	115	61.7	29.4	41.7	15	8	1.9	122	3.93	75	359	78	0.98
82	46	0	0	0	0		6.55	3.7	109	109	4.52	1.46	3.1	10.2	0.87	28.9	11	124	60.3	36.4	7.1	18	12	1.5	185.6	2.76	58	120	153	0.51
83	29	0	0	0	0		3.72	4.45	131.6	131.6	1.79	1.16	1.54	11.4	0.97	32.7	11.1	101	62.4	39.6	8.2	19	11	1.7	174.2	4.04	82	374	81	0.94
84	76	0	0	0	0		4.08	3.83	109.9	109.9	3	0.49	6.12	11.4	0.97	28.7	10.5	105	53.2	34.3	14	19	5	3.8	92.9	3.55	52	48	118	0.66
85	63	0	0	0	0		4.29	4.42	128	128	2.66	1.27	2.09	9.7	0.82	31.6	11.5	146	62.4	38.1	91.9	31	39	0.8	205	4.47	62	241	90	0.85
86	58	0	0	0	0		5.97	4.19	121	121	3.14	2.33	1.35	9.9	0.84	31.7	12.1	136	71.1	36.6	25.7	26	13	2	261	6.01	51	415	125	0.62
87	62	0	0	0	0		6.56	4.25	121.6	121.6	4	2.12	1.89	10.1	0.86	34.8	11.5	134	70.2	39.9	33	15	14	1.1	239.2	4.58	54	233	100	0.77
88	56	0	0	0	0		10.1	4.69	141.2	141.2	5.93	3.37	1.76	10	0.85	28.2	11.9	137	75.5	45.7	28	28	38	0.7	252.5	7.53	61	409	107	0.72
89	61	1	0	0	0		4.89	3.81	109.6	109.6	2.81	1.66	1.69	8.8	0.75	27.4	11.5	169	70.2	39.2	10.5	19	10	1.9	222.7	9.54	84	349	66	1.15
90	53	1	0	0	0		5.61	4.75	120.8	120.8	3.32	1.97	1.69	10.2	0.86	31.2	11.8	126	63.2	40.2	30	18	15	1.2	241.6	3.68	65	264	112	0.69
91	30	0	0	0	0		6.48	4.22	119	119	4.1	1.81	2.27	11.2	0.95	34.4	9.6	109	79.6	45.3	5	13	7	1.9	216.2	5.61	60	207	114	0.68
92	34	1	0	0	0		12.11	6.66	137	137	10.82	0.66	16.39	9.4	0.8	26.4	11.7	147	76.2	43.8	569.8	188	337	0.6	475.9	5.91	43	252	192	0.41
93	74	0	0	0	0		5.17	4.27	134.3	134.3	2.39	1.84	1.3	10.7	0.91	29.1	10.2	119	57.2	41.4	17	15	13	1.2	209.4	5.06	91	258	89	0.86
94	68	1	0	0	0		5.15	4.82	138.1	138.1	3.26	1.14	2.86	9.3	0.79	30	12.3	154	69.3	36.6	93.9	59	104	0.6	207.4	5.39	86	356	79	0.97
95	58	0	1	0	0		6.9	4.22	122	122	2.81	2.74	1.03	10.4	0.88	35.5	12.2	124	77.2	38.2	83.1	24	27	0.9	362.5	5.17	105	398	54	1.37
96	72	0	0	1	1		9.07	5.02	119.8	119.8	5.83	1.91	3.05	10.6	0.9	34.6	10.6	119	67.3	40.2	17.5	22	16	1.4	217.6	10.82	73	293	79	0.97
97	61	1	0	1	0		5.15	5.09	101.6	101.6	2.04	2.31	0.88	10.1	0.86	31.6	13.3	128	56.3	31.7	34.7	26	19	1.4	262.5	3.95	87	464	83	0.92
98	69	1	0	1	0		5.52	2.94	67.2	67.2	4.27	0.84	5.08	11.2	0.95	33.5	10.9	108	61	31.7	15.5	14	11	1.3	133	4.65	71	274	89	0.86
99	72	1	0	1	1		10.25	4.1	89	89	7.52	1.74	4.32	12.3	1.04	30.6	12.4	92	67.1	28.9	24.4	22	6	3.7	84.5	5.21	84	292	73	1.04
100	67	0	0	0	0		4.96	2.8	83	83	2.37	1.99	1.19	9.9	0.84	27.6	10.6	133	54.5	31.8	10.7	19	7	2.7	174.4	1.97	64	186	86	0.89
101	67	0	0	0	0		5.46	3.52	74	74	2.89	1.55	1.86	10.9	0.93	27.8	10.4	113	66.3	36	17.2	21	11	1.9	194.2	4.35	92	344	74	1.02
102	76	0	0	0	0		7.57	4.06	126	126	3.5	3.19	1.1	9.5	0.81	28.7	11.6	143	68.9	38.9	19.3	34	22	1.5	313	6.57	64	244	79	0.97
103	73	0	0	0	0		4.12	4.01	123	123	2.33	1.26	1.85	11.6	0.98	34.2	11.4	97	64.1	34.8	11	25	10	2.5	166.1	6.4	61	276	75	1.01
104	69	0	0	1	1		5.97	3.32	100.5	100.5	2.43	2.49	0.98	10.7	0.91	30.2	11.2	117	62.3	35.6	16	20	13	1.5	200.4	5.43	97	399	60	1.26
