# Supplementary material for: Malignant solid tumor-related spontaneous intracerebral hemorrhage: a propensity score matching study
Source: PeerJ. 2024 Dec 23;12:e18737. doi: 10.7717/peerj.18737 (PMC11670766; doi:10.7717/peerj.18737)
Supplement: Supplemental Information 2 [file peerj-12-18737-s002.zip › Supplementary data/Table 3 data.xlsx]

## Sheet: Sheet1
number	HGB (g/L)	NCs (109 /L)	LYCs(109 /L)	NLR
1	145.3	4.07	1.14	3.57
2	126	1.47	2.22	0.66
3	112	2.7	0.8	3.38
4	126.2	14.36	1.74	8.25
5	136.1	3.1	2.24	1.38
6	137.9	1.39	3.08	0.45
7	133.6	2.67	1.22	2.19
8	130.2	3.61	1.5	2.41
9	152.7	4.12	2.93	1.41
10	125.1	3.57	1.16	3.08
11	129.5	1.9	1.38	1.38
12	139.9	4.04	2.43	1.66
13	128.2	4.2	1.86	2.26
14	124	3.02	1.35	2.24
15	86.8	3	1.38	2.17
16	128.1	9.3	1.97	4.72
17	142.7	6.44	1	6.44
18	147.3	3.73	2.18	1.71
19	135.3	5.88	2.2	2.67
20	139.1	3.25	1.91	1.7
21	140.9	3.46	1.52	2.28
22	148.4	3.01	1.49	2.02
23	141.1	2.44	1.31	1.86
24	123.2	3.9	2.56	1.52
25	117.7	2.58	1.71	1.51
26	134.6	4.7	2.44	1.93
27	111.5	2.25	1.45	1.55
28	147.4	2.36	1.8	1.31
29	126	5.3	1.6	3.31
30	130.2	3.12	1.76	1.77
31	129.2	3.54	2.32	1.53
32	120.3	16.01	1.88	8.52
33	131.1	7.28	1.24	5.87
34	150.6	4.25	2.27	1.87
35	135.7	3.94	2.74	1.44
36	119.7	2.65	1.35	1.96
37	145	4.92	2.97	1.66
38	128.2	7.07	1.98	3.57
39	115	2.14	2.02	1.06
40	115.2	7.08	2.25	3.15
41	155.8	7.18	2.47	2.91
42	120.8	2.87	1.55	1.85
43	134.8	3.41	1.86	1.83
44	148.5	6.24	3.98	1.57
45	117.6	2.24	1.87	1.2
46	148.5	6.24	3.98	1.57
47	137.5	3.42	2.74	1.25
48	139.1	4.37	1.45	3.01
49	134.8	3.41	1.86	1.83
50	137.7	3.92	2.19	1.79
51	123.9	1.72	2.31	0.74
52	114.7	3.68	1.73	2.13
53	137.2	3.45	3.16	1.09
54	126.8	2.01	2.47	0.81
55	115	2.14	2.02	1.06
56	135	3.38	1.63	2.07
57	141	2.63	1.92	1.37
58	96	3.9	1.16	3.36
59	111	6.63	1.39	4.77
60	98	6.36	1.71	3.72
61	128	7.53	1	7.53
62	169.4	12.04	1.68	7.17
63	106.3	6.73	2.13	3.16
64	146	3.41	1.45	2.35
65	137	5.65	2.17	2.6
66	120	1.25	2.38	0.53
67	128.5	2.52	1.66	1.52
68	133	3.54	2.46	1.44
69	3.11	2.85	1.69	1.69
70	126.5	3.14	1.46	2.15
71	115.1	7.68	2.66	2.89
72	139.4	2.83	1.58	1.79
73	113	4.93	2.49	1.98
74	131	3.57	1.68	2.13
75	93	10.21	0.67	15.24
76	138	2.97	1.79	1.66
77	123.2	2.33	1.62	1.44
78	108.4	3.93	1.58	2.49
79	71	2.49	2.02	1.23
80	144	3.12	2.06	1.51
81	83	5.42	1.88	2.88
82	109	4.52	1.46	3.1
83	131.6	1.79	1.16	1.54
84	109.9	3	0.49	6.12
85	128	2.66	1.27	2.09
86	121	3.14	2.33	1.35
87	121.6	4	2.12	1.89
88	141.2	5.93	3.37	1.76
89	109.6	2.81	1.66	1.69
90	120.8	3.32	1.97	1.69
91	119	4.1	1.81	2.27
92	137	10.82	0.66	16.39
93	134.3	2.39	1.84	1.3
94	138.1	3.26	1.14	2.86
95	122	2.81	2.74	1.03
96	119.8	5.83	1.91	3.05
97	101.6	2.04	2.31	0.88
98	67.2	4.27	0.84	5.08
99	89	7.52	1.74	4.32
100	83	2.37	1.99	1.19
101	74	2.89	1.55	1.86
102	126	3.5	3.19	1.1
103	123	2.33	1.26	1.85
104	100.5	2.43	2.49	0.98
