# Supplementary material for: Malignant solid tumor-related spontaneous intracerebral hemorrhage: a propensity score matching study
Source: PeerJ. 2024 Dec 23;12:e18737. doi: 10.7717/peerj.18737 (PMC11670766; doi:10.7717/peerj.18737)
Supplement: Supplemental Information 2 [file peerj-12-18737-s002.zip › Supplementary data/Table 4 data.xlsx]

## Sheet: Sheet1
number	HGB (g/L)	LYCs(109 /L)	NLR
1	145.3	1.14	3.57
2	126	2.22	0.66
3	112	0.8	3.38
4	126.2	1.74	8.25
5	136.1	2.24	1.38
6	137.9	3.08	0.45
7	133.6	1.22	2.19
8	130.2	1.5	2.41
9	152.7	2.93	1.41
10	125.1	1.16	3.08
11	129.5	1.38	1.38
12	139.9	2.43	1.66
13	128.2	1.86	2.26
14	124	1.35	2.24
15	86.8	1.38	2.17
16	128.1	1.97	4.72
17	142.7	1	6.44
18	147.3	2.18	1.71
19	135.3	2.2	2.67
20	139.1	1.91	1.7
21	140.9	1.52	2.28
22	148.4	1.49	2.02
23	141.1	1.31	1.86
24	123.2	2.56	1.52
25	117.7	1.71	1.51
26	134.6	2.44	1.93
27	111.5	1.45	1.55
28	147.4	1.8	1.31
29	126	1.6	3.31
30	130.2	1.76	1.77
31	129.2	2.32	1.53
32	120.3	1.88	8.52
33	131.1	1.24	5.87
34	150.6	2.27	1.87
35	135.7	2.74	1.44
36	119.7	1.35	1.96
37	145	2.97	1.66
38	128.2	1.98	3.57
39	115	2.02	1.06
40	115.2	2.25	3.15
41	155.8	2.47	2.91
42	120.8	1.55	1.85
43	134.8	1.86	1.83
44	148.5	3.98	1.57
45	117.6	1.87	1.2
46	148.5	3.98	1.57
47	137.5	2.74	1.25
48	139.1	1.45	3.01
49	134.8	1.86	1.83
50	137.7	2.19	1.79
51	123.9	2.31	0.74
52	114.7	1.73	2.13
53	137.2	3.16	1.09
54	126.8	2.47	0.81
55	115	2.02	1.06
56	135	1.63	2.07
57	141	1.92	1.37
58	96	1.16	3.36
59	111	1.39	4.77
60	98	1.71	3.72
61	128	1	7.53
62	169.4	1.68	7.17
63	106.3	2.13	3.16
64	146	1.45	2.35
65	137	2.17	2.6
66	120	2.38	0.53
67	128.5	1.66	1.52
68	133	2.46	1.44
69	3.11	1.69	1.69
70	126.5	1.46	2.15
71	115.1	2.66	2.89
72	139.4	1.58	1.79
73	113	2.49	1.98
74	131	1.68	2.13
75	93	0.67	15.24
76	138	1.79	1.66
77	123.2	1.62	1.44
78	108.4	1.58	2.49
79	71	2.02	1.23
80	144	2.06	1.51
81	83	1.88	2.88
82	109	1.46	3.1
83	131.6	1.16	1.54
84	109.9	0.49	6.12
85	128	1.27	2.09
86	121	2.33	1.35
87	121.6	2.12	1.89
88	141.2	3.37	1.76
89	109.6	1.66	1.69
90	120.8	1.97	1.69
91	119	1.81	2.27
92	137	0.66	16.39
93	134.3	1.84	1.3
94	138.1	1.14	2.86
95	122	2.74	1.03
96	119.8	1.91	3.05
97	101.6	2.31	0.88
98	67.2	0.84	5.08
99	89	1.74	4.32
100	83	1.99	1.19
101	74	1.55	1.86
102	126	3.19	1.1
103	123	1.26	1.85
104	100.5	2.49	0.98
